# Supplementary material for: Comparative Genomic Analysis of Prophages in Human Vaginal Isolates of Streptococcus agalactiae
Source: Pathogens. 2024 Jul 23;13(8):610. doi: 10.3390/pathogens13080610 (PMC11357604; doi:10.3390/pathogens13080610)
Supplement: Supplementary file 1 [file pathogens-13-00610-s001.zip]

Archive with 1 entries (1 files):
- pathogens-3092555-supplementary.pdf
